# Supplementary material for: Legacy Effects of Biochar and Compost Addition on Arbuscular Mycorrhizal Fungal Community and Co-Occurrence Network in Black Soil
Source: Microorganisms. 2022 Oct 28;10(11):2137. doi: 10.3390/microorganisms10112137 (PMC9692858; doi:10.3390/microorganisms10112137)
Supplement: Supplementary file 1 [file microorganisms-10-02137-s001.zip › Supplementary Table.xlsx]

## Sheet: S1
Table S1 Three-way ANOVAs examining the effects of compost addition (C), biochar addition (B), aggregate fraction (A) and their interaction on soil physiochemical variables and arbuscular mycorrhizal fungal alpha-diversity indices.
	C			B			A			A×C			A×B			B×C			A×B×C
	F	P		F	P		F	P		F	P		F	P		F	P		F	P
AN	1.38	0.25	0	0.72	0.4	0	0.56	0.58	0	1	0.38	0	1	0.38	0	0.09	0.77		0.71	0.5
AP	5.14	0.03	0	5.56	0.02	0	0.77	0.47	0	0.01	0.99	0	0.01	0.99	0	0.86	0.36		0.03	0.97
AK	0.48	0.5	0	19.48	<0.001	0	3.35	0.04	0	0.46	0.64	0	0.46	0.64	0	0.77	0.39		0.82	0.45
SOM	0.68	0.42	0	0.92	0.35	0	2.02	0.15	0	0.15	0.86	0	0.15	0.86	0	1.37	0.25		1.81	0.18
TP	1.48	0.23	0	0.52	0.48	0	5.67	<0.01	0	0.34	0.72	0	0.34	0.72	0	7.25	0.01		0.69	0.51
TN	0.56	0.46	0	6.53	0.02	0	7.49	<0.01	0	0.57	0.57	0	0.57	0.57	0	2.91	0.1		5.12	0.01
S	0.41	0.53	0	5.24	0.03	0	2.91	0.07	0	0.94	0.4	0	0.94	0.4	0	0	1		0.23	0.8
H	0	0.99	0	11.86	<0.01	0	3.18	0.06	0	0.71	0.5	0	0.71	0.5	0	0.25	0.62		0.02	0.98
J	0.05	0.82	0	11.18	<0.01	0	2.93	0.07	0	0.59	0.56	0	0.59	0.56	0	0.34	0.56		0.05	0.95
simp	0.01	0.93	0	9.48	<0.01	0	2.53	0.1	0	0.51	0.6	0	0.51	0.6	0	0	0.97		0.09	0.92
Abbreviations: AN, available nitrogen; AP, available phosphorus; AK, available potassium; SOM, soil organic matter; TP, total phosphorus; TN, total nitrogen; S, OTU richness; H, Shannon diversity index; J, Pielou evenness index; simp, Simpson diversity index. The bold numbers indicat significant effects.

## Sheet: S2
Table S2 Soil physiochemcial variables and arbuscular mycorrhizal fungal alpha-diversity indices among treatments.
	Large macroaggregate					Small macroaggregate				Microaggregate
	CK	C	B	BC		CK	C	B	BC		CK	C	B	BC
AN	144.9±62.87	187.16±58.56	179.11±28.18	195.21±36.82		207.29±34.39	197.23±19.16	169.05±36.6	207.29±26.6		169.05±104.65	177.1±13.94	197.23±4.65	203.93±16.76
AP	19.75±8.47	25.31±6.93	13.6±12.88	16.33±8.71		18.87±4.83	30.01±12.61	15.93±13.62	19.66±6.1		15.38±5.76	25.4±9.55	10.35±12.84	15.7±0.88
AK	131.67±18.14	158.82±6.1	144.97±37.91	174.88±24.44		134.99±30.57	118.37±43.16	174.33±23.48	172.11±28.69		98.43±22.16	119.11±28.92	156.05±37.78	139.79±22.74
SOM	28.38±4.91	30.76±7.62	37.08±5.76	29.85±7.51		33.84±8.18	29.57±1.31	34.89±5.69	37.21±15.59		23.51±2.61	30.51±16.76	33.37±2.16	22.06±12.32
TP	0.89±0.02	0.98±0.05	0.81±0.1	0.87±0.07		0.9±0.12	0.99±0.11	0.97±0.15	0.95±0.04		0.76±0.07	0.9±0.05	0.88±0.18	0.74±0.11
TN	2.27±0.04	2.16±0.09	2.27±0.25	2.28±0.03		1.86±0.38	2.46±0.12	2.36±0.06	2.33±0.19		2.55±0.12	2.36±0.05	2.51±0.21	2.5±0.21
richness	39.33±5.13	40.5±2.89	45.5±2.52	46.5±1		43.5±2.38	39.25±10.14	45.75±1.26	42.25±3.3		44.67±2.52	47±3	46.75±2.22	46.67±2.08
H	1.9±0.31	2.19±0.41	2.61±0.32	2.58±0.13		2.35±0.17	2.34±0.46	2.62±0.27	2.56±0.18		2.51±0.2	2.55±0.24	2.77±0.13	2.73±0.05
J	0.52±0.07	0.59±0.11	0.68±0.08	0.67±0.04		0.62±0.04	0.64±0.09	0.69±0.07	0.68±0.04		0.66±0.04	0.66±0.05	0.72±0.03	0.71±0.01
simp	0.77±0.06	0.8±0.11	0.87±0.05	0.86±0.02		0.85±0.03	0.84±0.07	0.88±0.05	0.89±0.02		0.85±0.05	0.85±0.05	0.9±0.01	0.9±0.01
Abbreviations: AN, available nitrogen; AP, available phosphorus; AK, available potassium; SOM, soil organic matter; TP, total phosphorus; TN, total nitrogen; S, OTU richness; H, Shannon diversity index; J, Pielou evenness index; simp, Simpson diversity index; CK, control; C, compost addition; B, biochar addition; BC, compost and biochar addition.
